# Supplementary material for: Ensuring Equitable COVID-19 Vaccine Allocation in New Hampshire: The First Eight Months toward a New Era
Source: Vaccines (Basel). 2022 Aug 29;10(9):1421. doi: 10.3390/vaccines10091421 (PMC9501825; doi:10.3390/vaccines10091421)
Supplement: Supplementary file 1 [file vaccines-10-01421-s001.zip]

Archive with 7 entries (6 files):
- vaccines-1843494-supplementary/
- vaccines-1843494-supplementary/S1.pdf
- vaccines-1843494-supplementary/S2.pdf
- vaccines-1843494-supplementary/S3.pdf
- vaccines-1843494-supplementary/S4.pdf
- vaccines-1843494-supplementary/S5.pdf
- vaccines-1843494-supplementary/S6.pdf
